# Supplementary material for: Unique Structural Fold of LonBA Protease from Bacillus subtilis, a Member of a Newly Identified Subfamily of Lon Proteases
Source: Int J Mol Sci. 2022 Sep 28;23(19):11425. doi: 10.3390/ijms231911425 (PMC9569914; doi:10.3390/ijms231911425)
Supplement: Supplementary file 1 [file ijms-23-11425-s001.zip]

Archive with 1 entries (1 files):
- ijms-1899257-supplementary.pdf
